# Supplementary material for: Regulation of the immune tolerance system determines the susceptibility to HLA-mediated abacavir-induced skin toxicity
Source: Commun Biol. 2021 Sep 28;4:1137. doi: 10.1038/s42003-021-02657-2 (PMC8479119; doi:10.1038/s42003-021-02657-2)
Supplement: Supplementary file 4 — Supplementary Data 1 [file 42003_2021_2657_MOESM4_ESM.xlsx]

## Sheet: Fig. 1c
		PBS		Anti-CD4 mAb
		Vehicle	ABC	Vehicle	ABC
		B*57:01-Tg		B*57:01-Tg	LM	B*57:01-Tg
	#1	0.73	2.38	3.24	3.14	6.73
	#2	0.51	4.68	2.06	4.1	5.08
	#3	0.57	3.18	2.77	3.94	11.56

## Sheet: Fig. 2b
			Auricular LN							Spleen
			PBS			Anti-CD4 mAb				PBS			Anti-CD4 mAb
			LM	B*57:01-Tg	B*57:03-Tg	LM	B*57:01-Tg	B*57:03-Tg		LM	B*57:01-Tg	B*57:03-Tg	LM	B*57:01-Tg	B*57:03-Tg
		#1	3569.6	11823.2	4549.66	6220.25	32178	10086.2		4181.57	5111.84	3480.37	4342.16	7641.4	6938.56
								13954.8							5720.2
		#2	747.43		2573.21			6620.41		3661.81		4562.98			5149.33
			205.33		1667.64					4551.79		4167.4
		#3		9020		7513.4	24737.2				3539.08		2525.39	7749.57
				4019.83		10256.8	14249				9001.35		5721.81	9696.01
				5087.2			32318.6				4660.29			16894.8

## Sheet: Fig. 3c
		PBS				Anti-CD4 mAb
		LM	B*57:01-Tg	LM (PD-1-/-)	B*57:01-Tg/PD-1-/-	LM	B*57:01-Tg	B*57:03-Tg	LM (PD-1-/-)	B*57:01-Tg/PD-1-/-	B*57:03-Tg/PD-1-/-
	#1	0.87	3.05	2.78	6.9
	#2	3.71	2.06	1.94	5.31
	#3	5.84	2.81	4.38	17.51
	#1'								14.9	59.7
										52.22
	#2'								4	56.15
										60.21
	#3'								14.61	69.64
										65.88
	#1''									63.47	28.73
										68.74	23.73
	#2''									60.42	16.81
										70.12
	#3''					3.62	7.87	6.51
								5.18
								2.75
	#1'''					4.51	27.26			72.67
										61.04
	#2'''					4.6	19.7			73.07
										80.21
	#3'''						22.22			70.35
										66.18

## Sheet: Fig. 5c
		PBS		Anti-CD4 mAb
		ABC
		B*57:01-Tg	B*57:01-Tg/PD-1-/-	B*57:01-Tg	B*57:01-Tg/PD-1-/-
	#1	2.19	10.325	2.61	8.57
	#2	3.31	3.49	3.98	11.46
				4.485	9.425
	#3	1.43	1.65	2.885	7.595
				3.505	8.705
	#4	2.745	4.365	1	9.345

## Sheet: Fig. 5d
		Anti-CD4 mAb
		Vehicle		ABC
		B*57:01-Tg/PD-1-/-	B*57:03-Tg/PD-1-/-	B*57:01-Tg/PD-1-/-	B*57:03-Tg/PD-1-/-
	#1	3.825	2.465	25.6	3.65
				2.595
	#2	4.92	5.405	24.73	1.8
	#3	3.705	2.88	15.425	2.1
				23.31

## Sheet: Fig. 5e
		GzmB	PBS		Anti-CD4 mAb
			ABC
			B*57:01-Tg	B*57:01-Tg/PD-1-/-	B*57:01-Tg	B*57:01-Tg/PD-1-/-
		#1	2.36	5.315	3.43	13.98
		#2	0.4	0.575	1.89	12.24
					1.855	11.95
		#3	0.835	1.33	2.575	17.53
					5.415	27.69
		#4	0.39	0.92	0.32	24.705
		Perforin	PBS		Anti-CD4 mAb
			ABC
			B*57:01-Tg	B*57:01-Tg/PD-1-/-	B*57:01-Tg	B*57:01-Tg/PD-1-/-
		#1	2.69	6.715	3.18	16.62
		#2	1.06	0.82	2.82	15.38
					2.575	15.345
		#3	1.53	2.945	4.455	21.25
					6.94	33.155
		#4	2.13	4.075	1.7	31.81
		TNF -α	PBS		Anti-CD4 mAb
			ABC
			B*57:01-Tg	B*57:01-Tg/PD-1-/-	B*57:01-Tg	B*57:01-Tg/PD-1-/-
		#1	3.66	7.365	4.4	7.68
		#2	1.51	1.205	3.24	7.885
					3.615	5.305
		#3	1.355	1.855	2.71	6.625
					3.795	7.335
		#4	2.205	3.55	0.86	9.37

## Sheet: Fig. 5f
	GzmB	Anti-CD4 mAb
		Vehicle		ABC
		B*57:01-Tg/PD-1-/-	B*57:03-Tg/PD-1-/-	B*57:01-Tg/PD-1-/-	B*57:03-Tg/PD-1-/-
	#1	2.905	2.25	15.24	3.805
				8.69
	#2	0.825	0.585	15.375	1.32
	#3	1.77	1.095	22.28	3.14
				18.485
	Perforin	Anti-CD4 mAb
		Vehicle		ABC
		B*57:01-Tg/PD-1-/-	B*57:03-Tg/PD-1-/-	B*57:01-Tg/PD-1-/-	B*57:03-Tg/PD-1-/-
	#1	2.735	1.915	19.765	3.985
				9.515
	#2	1.665	1.24	32.315	1.785
	#3	1.075	0.615	22.565	2.9
				18.655
	TNF -α	Anti-CD4 mAb
		Vehicle		ABC
		B*57:01-Tg/PD-1-/-	B*57:03-Tg/PD-1-/-	B*57:01-Tg/PD-1-/-	B*57:03-Tg/PD-1-/-
	#1	4.055	1.85	14.595	3.055
				1.42
	#2	3.76	3.385	10.905	2.03
	#3	2.255	1.57	5.695	1.59
				11.485
